# Supplementary material for: Identification, Validation, and Utilization of Immune Cells in Pancreatic Ductal Adenocarcinoma Based on Marker Genes
Source: Front Immunol. 2021 Apr 27;12:649061. doi: 10.3389/fimmu.2021.649061 (PMC8110918; doi:10.3389/fimmu.2021.649061)
Supplement: Supplementary Table 1 — The 22 immune cells estimated in PDAC samples using PDAC-MGICs and LM22 gene signature (CIBERSORTx). [file DataSheet_1.xlsx]

## Sheet: Marker Genes PDAC-MG
GENE	ACCESSION	ALIAS	TARGET_SEQUENCE	OFFICIAL_FULL_NAME	ALSO_TARGET	GENE_ID	CELL_TYPE	SELECTED
ALCAM	NM_001627.3	CD166, MEMD	AATTCAGCATATGGAGATACCATTATCATACCTTGCCGACTTGACGTACCTCAGAATCTCATGTTTGGCAAATGGAAATATGAAAAGCCCGATGGCTCCC	activated leukocyte cell adhesion molecule		214	Helper 1 T cells	0
BLK	NM_001715.2	MGC10442	AGCTTCTTGCTCCAATCAACAAGGCCGGCTCCTTTCTTATCAGAGAGAGTGAAACCAACAAAGGTGCCTTCTCCCTGTCTGTGAAGGATGTCACCACCCA	B lymphoid tyrosine kinase		640	B cells	1
BLNK	NM_013314.2	SLP65, Ly57, SLP-65, BLNK-s, BASH, bca	ACACCACTGAAGACAACTCCAGTTGCCTCTCAACAGAATGCTTCAAGTGTTTGTGAAGAAAAACCTATACCTGCTGAACGCCACCGAGGGTCAAGTCACA	B-cell linker		29760	B cells	0
BTLA	NM_181780.2	BTLA1, CD272	ACACTCCATCTTAGCAGGAGATCCCTTTGAACTAGAATGCCCTGTGAAATACTGTGCTAACAGGCCTCATGTGACTTGGTGCAAGCTCAATGGAACAACA	B and T lymphocyte associated		151888	Conventional Dendritic cells 1	1
C2	NM_000063.3		ATCTCATGATGAACAACCAAATGCGACTCCTCGGCATGGAAACGATGGCCTGGCAGGAAATCCGACATGCCATCATCCTTCTGACAGATGGAAAGTCCAA	complement component 2		717	Mast cells	0
CCL13	NM_005408.2	SCYA13, MCP-4, NCC-1, SCYL1, CKb10, MGC17134	CCAGAATTATATGAAACACCTGGGCCGGAAAGCTCACACCCTGAAGACTTGAACTCTGCTACCCCTACTGAAATCAAGCTGGAGTACGTGAAATGACTTT	chemokine (C-C motif) ligand 13		6357	Dendritic cells	0
CCR7	NM_001838.2	CMKBR7, EBI1, BLR2, CDw197, CD197	TTCCGAAAACCAGGCCTTATCTCCAAGACCAGAGATAGTGGGGAGACTTCTTGGCTTGGTGAGGAAAAGCGGACATCAGCTGGTCAAACAAACTCTCTGA	chemokine (C-C motif) receptor 7		1236	Antigen presenting cells	0
CCR9	NM_031200.1	GPR28, GPR-9-6, CDw199	CCCTGTTCTCTATGTTTTTGTGGGTGAGAGATTCCGCCGGGATCTCGTGAAAACCCTGAAGAACTTGGGTTGCATCAGCCAGGCCCAGTGGGTTTCATTT	chemokine (C-C motif) receptor 9		10803	B cells	0
CD14	NM_000591.2		GCCCAAGCACACTCGCCTGCCTTTTCCTGCGAACAGGTTCGCGCCTTCCCGGCCCTTACCAGCCTAGACCTGTCTGACAATCCTGGACTGGGCGAACGCG	CD14 molecule		929	Monocytes	1
CD163	NM_004244.4	M130, MM130	CATCTGTGATTCGGACTTCTCTCTGGAAGCTGCCAGCGTTCTATGCAGGGAATTACAGTGTGGCACAGTTGTCTCTATCCTGGGGGGAGCTCACTTTGGA	CD163 molecule		9332	M2 Macrophages	1
CD19	NM_001770.4		AGATTCACACCTGACTCTGAAATCTGAAGACCTCGAGCAGATGATGCCAACCTCTGGAGCAATGTTGCTTAGGATGTGTGCATGTGTGTAAGTGTGTGTG	CD19 molecule		930	B cells	1
CD1A	NM_001763.2	CD1	CCTGTTTTAGATATCCCTTACTCCAGAGGGCCTTCCCTGACTTACAAGTGGGAAGCAGTCTCTTCCTGGTCTGAACTCCCGCCACATTTTAGCCGTACTT	CD1a molecule		909	Dendritic cells	1
CD1C	NM_001765.2	CD1	AGGCTGTGGAAGTTTGGCCCAAAGTGTCTGTCATCTACTCAATCATCAGTATGAAGGCGTCACAGAAACAGTGTATAATCTCATAAGAAGCACTTGCCCC	CD1c molecule		911	Dendritic cells	1
CD1D	NM_001766.3		GGCGTGCTTGCTGTTCCTCCTCATTGTGGGCTTTACCTCCCGGTTTAAGAGGCAAACTTCCTATCAGGGCGTCCTGTGACTCGCCTTGCCACATCTGTGT	CD1d molecule		912	Regulatory B cells	1
CD2	NM_001767.3	SRBC	GCAGCCTCTTGATGGTCTTTGTGGCACTGCTCGTTTTCTATATCACCAAAAGGAAAAAACAGAGGAGTCGGAGAAATGATGAGGAGCTGGAGACAAGAGC	CD2 molecule		914	Conventional Dendritic cells 2	0
CD209	NM_021155.2	DC-SIGN, CDSIGN, DC-SIGN1, CLEC4L	TTATCTCATACATGCAAACCTACCATCTGTTCAACTTCCACCTACCACCTCCTGCACCCCTTTGATCGGGGACTTACTGGTTGCAAGAGCTCATTTTGCA	CD209 molecule		30835	Dendritic cells	0
CD22	NM_001771.2	SIGLEC-2, SIGLEC2	TTTTCCAGAAGATGAGGGGATTCATTACTCAGAGCTGATCCAGTTTGGGGTCGGGGAGCGGCCTCAGGCACAAGAAAATGTGGACTATGTGATCCTCAAA	CD22 molecule		933	B cells	1
CD24	NM_013230.2	CD24A	ACCGACGGAGGGGACATGGGCAGAGCAATGGTGGCCAGGCTCGGGCTGGGGCTGCTGCTGCTGGCACTGCTCCTACCCACGCAGATTTATTCCAGTGAAA	CD24 molecule		100133941	B cells	0
CD244	NM_016382.2	2B4, NAIL, NKR2B4, Nmrk, SLAMF4	AAGAGGAACCACAGCCCTTCCTTCAATAGCACTATCTATGAAGTGATTGGAAAGAGTCAACCTAAAGCCCAGAACCCTGCTCGATTGAGCCGCAAAGAGC	CD244 molecule, natural killer cell receptor 2B4		51744	Exhausted CD8+ T cells	0
CD27	NM_001242.4	TNFRSF7, S152, Tp55	CCAGATGTGTGAGCCAGGAACATTCCTCGTGAAGGACTGTGACCAGCATAGAAAGGCTGCTCAGTGTGATCCTTGCATACCGGGGGTCTCCTTCTCTCCT	CD27 molecule		939	Plasma B cells	1
CD274	NM_014143.3	PDCD1LG1, B7-H, B7H1, PD-L1, PDL1, B7-H1	GGATACTTCTGAACAAGGAGCCTCCAAGCAAATCATCCATTGCTCATCCTAGGAAGACGGGTTGAGAATCCCTAATTTGAGGGTCAGTTCCTGCAGAAGT	CD274 molecule		29126	Regulatory T cells	0
CD33	NM_001177608.1	SIGLEC3, SIGLEC-3, p67, FLJ00391	GTCACCTATGTTCCACAGAACCCAACAACTGGTATCTTTCCAGGAGATGGCTCAGGGAAACAAGAGACCAGAGCAGGAGTGGTTCATGGGGCCATTGGAG	CD33 molecule		945	Monocytes	1
CD36	NM_001001548.2	SCARB3, GPIV, FAT, GP4, GP3B	CTAGCCAAGGAAAATGTAACCCAGGACGCTGAGGACAACACAGTCTCTTTCCTGCAGCCCAATGGTGCCATCTTCGAACCTTCACTATCAGTTGGAACAG	CD36 molecule (thrombospondin receptor)		948	M2 Macrophages	0
CD38	NM_001775.2		TTGCAACAAGATTCTTCTTTGGAGCAGAATAAAAGATCTGGCCCATCAGTTCACACAGGTCCAGCGGGACATGTTCACCCTGGAGGACACGCTGCTAGGC	CD38 molecule		952	Plasma B cells	1
CD3D	NM_000732.4	T3D	TATCTACTGGATGAGTTCCGCTGGGAGATGGAACATAGCACGTTTCTCTCTGGCCTGGTACTGGCTACCCTTCTCTCGCAAGTGAGCCCCTTCAAGATAC	CD3d molecule, delta (CD3-TCR complex)		915	T cells	1
CD3E	NM_000733.2		AAGTAACAGTCCCATGAAACAAAGATGCAGTCGGGCACTCACTGGAGAGTTCTGGGCCTCTGCCTCTTATCAGTTGGCGTTTGGGGGCAAGATGGTAATG	CD3e molecule, epsilon (CD3-TCR complex)		916	T cells	1
CD3G	NM_000073.2		GAACTAAATGCAGCCACCATATCTGGCTTTCTCTTTGCTGAAATCGTCAGCATTTTCGTCCTTGCTGTTGGGGTCTACTTCATTGCTGGACAGGATGGAG	CD3g molecule, gamma (CD3-TCR complex)		917	T cells	1
CD4	NM_000616.4		TGGCAGGCGGAGAGGGCTTCCTCCTCCAAGTCTTGGATCACCTTTGACCTGAAGAACAAGGAAGTGTCTGTAAAACGGGTTACCCAGGACCCTAAGCTCC	CD4 molecule		920	CD4+ T cells	1
CD5	NM_014207.2	LEU1, T1	CCAGAAGAAGCAGCGCCAGTGGATTGGCCCAACGGGAATGAACCAAAACATGTCTTTCCATCGCAACCACACGGCAACCGTCCGATCCCATGCTGAGAAC	CD5 molecule		921	Regulatory B cells	1
CD6	NM_006725.3	Tp120	CGCTGGCAGCCAGGGTCCTCTGCTCAGCTTCCCGGAGTTTGCACAATCTGTCCACTCCCGAAGTCCCTGCAAGTGTTCAGACAGTCACTATAGAATCTTC	CD6 molecule		923	T cells	1
CD68	NM_001251.2	SCARD1, macrosialin, GP110, DKFZp686M18236, LAMP4	ACCGGTCCATCTTGCTGCCTCTCATCATCGGCCTGATCCTTCTTGGCCTCCTCGCCCTGGTGCTTATTGCTTTCTGCATCATCCGGAGACGCCCATCCGC	CD68 molecule		968	Macrophages	1
CD70	NM_001252.2	CD27LG, TNFSF7, CD27L	CCTATGGGTGCGTCCTGCGGGCTGCTTTGGTCCCATTGGTCGCGGGCTTGGTGATCTGCCTCGTGGTGTGCATCCAGCGCTTCGCACAGGCTCAGCAGCA	CD70 molecule		970	Helper 1 T cells	0
CD80	NM_005191.3	CD28LG, CD28LG1, B7.1, B7-1	AAAGATCTGAAGGTCCCACCTCCATTTGCAATTGACCTCTTCTGGGAACTTCCTCAGATGGACAAGATTACCCCACCTTGCCCTTTACGTATCTGCTCTT	CD80 molecule		941	Antigen presenting cells	1
CD86	NM_175862.3	CD28LG2, B7.2, B7-2	CCAGCTCTGCTCCGTATGCCAAGAGGAGACTTTAATTCTCTTACTGCTTCTTTTCACTTCAGAGCACACTTATGGGCCAAGCCCAGCTTAATGGCTCATG	CD86 molecule		942	Antigen presenting cells	1
CD8A	NM_001768.5	CD8	GCTCAGGGCTCTTTCCTCCACACCATTCAGGTCTTTCTTTCCGAGGCCCCTGTCTCAGGGTGAGGTGCTTGAGTCTCCAACGGCAAGGGAACAAGTACTT	CD8a molecule		925	CD8+ T cells	1
CD8B	NM_004931.3	CD8B1	CAGCTGAGTGTGGTTGATTTCCTTCCCACCACTGCCCAGCCCACCAAGAAGTCCACCCTCAAGAAGAGAGTGTGCCGGTTACCCAGGCCAGAGACCCAGA	CD8b molecule		926	CD8+ T cells	1
CLEC4C	NM_203503.1	CLECSF11, CLECSF7, HECL, DLEC, BDCA2, CD303	TACGAGAGTATCAACAGTATCATCCAAGCCTGACCTGCGTCATGGAAGGAAAGGACATAGAAGATTGGAGCTGCTGCCCAACCCCTTGGACTTCATTTCA	C-type lectin domain family 4, member C		170482	Plasmacytoid dendritic cells	0
CMA1	NM_001836.2		TTCAGAGACTTTGACCACAATCTTCAGCTGTGTGTGGGCAATCCCAGGAAGACAAAATCTGCATTTAAGGGAGACTCTGGGGGCCCTCTTCTGTGTGCTG	chymase 1, mast cell		1215	Mast cells	0
CR2	NM_001006658.1	CD21	GGTGTCAAGCAAATAATATGTGGGGGCCGACACGACTACCAACCTGTGTAAGTGTTTTCCCTCTCGAGTGTCCAGCACTTCCTATGATCCACAATGGACA	complement component (3d/Epstein Barr virus) receptor 2		1380	B cells	1
CSF3R	NM_156038.2	CD114, GCSFR	GTGCCAACATGGGGAAACTGAGGCTCGGCTCGGAAAGGTGAAGTAACTTGTCCAAGATCACAAAGCTGGTGAACATCAAGTTGGTGCTATGGCAAGGCTG	colony stimulating factor 3 receptor (granulocyte)		1441	Neutrophils	1
CTSG	NM_001911.2	CG	AGTCCAGCAGGTCAGAGCAGATGTGGAGGGTTCCTGGTGCGAGAAGACTTTGTGCTGACAGCAGCTCATTGCTGGGGAAGCAATATAAATGTCACCCTGG	cathepsin G		1511	Mast cells	0
CTSW	NM_001335.3		TGCACCGAGGGAGCAATACCTGTGGCATCACCAAGTTCCCGCTCACTGCCCGTGTGCAGAAACCGGATATGAAGCCCCGAGTCTCCTGCCCTCCCTGAAC	cathepsin W		1521	Cytotoxic cells	0
DPP4	NM_001935.3	CD26, ADCP2, DPPIV	CAGCAGTCAGCTCAGATCTCCAAAGCCCTGGTCGATGTTGGAGTGGATTTCCAGGCAATGTGGTATACTGATGAAGACCATGGAATAGCTAGCAGCACAG	dipeptidyl-peptidase 4		1803	Conventional Dendritic cells 1	0
FCER1A	NM_002001.2	FCE1A	GAATCCCCTACTCTACTGTGTGTAGCCTTACTGTTCTTCGCTCCAGATGGCGTGTTAGCAGTCCCTCAGAAACCTAAGGTCTCCTTGAACCCTCCATGGA	Fc fragment of IgE, high affinity I, receptor for; alpha polypeptide		2205	Mast cells	0
FCGR2A	NM_021642.3	FCG2, FCGR2A1, FCGR2, CD32, CD32A, IGFR2, CDw32	TGGAGACCCAAATGTCTCAGAATGTATGTCCCAGAAACCTGTGGCTGCTTCAACCATTGACAGTTTTGCTGCTGCTGGCTTCTGCAGACAGTCAAGCTGC	Fc fragment of IgG, low affinity IIa, receptor (CD32)		2212	Macrophages	1
FCGR3A	NM_000569.6	FCGR3, FCG3, CD16, CD16a	AAATCATGAGGGTGACGTAGAATTGAGTCTTCCAGGGGACTCTATCAGAACTGGACCATCTCCAAGTATATAACGATGAGTCCTCTTAATGCTAGGAGTA	Fc fragment of IgG, low affinity IIIa, receptor (CD16a)	FCGR3B (NM_001271035;NM_000570;NM_001271036;NM_001271037;NM_001244753)	2214	Neutrophils	1
FOXP3	NM_014009.3	IPEX, JM2, XPID, AIID, PIDX, DIETER, SCURFIN	GGGCCATCCTGGAGGCTCCAGAGAAGCAGCGGACACTCAATGAGATCTACCACTGGTTCACACGCATGTTTGCCTTCTTCAGAAACCATCCTGCCACCTG	forkhead box P3		50943	Regulatory T cells	1
GNLY	NM_006433.2	LAG2, NKG5, LAG-2, D2S69E, TLA519	CAGGAGCTGGGCCGTGACTACAGGACCTGTCTGACGATAGTCCAAAAACTGAAGAAGATGGTGGATAAGCCCACCCAGAGAAGTGTTTCCAATGCTGCGA	granulysin		10578	Cytotoxic cells	0
GZMA	NM_006144.2	HFSP, CTLA3	AGACCCTACATGGTCCTACTTAGTCTTGACAGAAAAACCATCTGTGCTGGGGCTTTGATTGCAAAAGACTGGGTGTTGACTGCAGCTCACTGTAACTTGA	granzyme A (granzyme 1, cytotoxic T-lymphocyte-associated serine esterase 3)		3001	Cytotoxic cells	1
GZMB	NM_004131.3	CTLA1, CSPB, CCPI, CGL-1, CSP-B, CGL1, CTSGL1, HLP, SECT	ACACTACAAGAGGTGAAGATGACAGTGCAGGAAGATCGAAAGTGCGAATCTGACTTACGCCATTATTACGACAGTACCATTGAGTTGTGCGTGGGGGACC	granzyme B (granzyme 2, cytotoxic T-lymphocyte-associated serine esterase 1)		3002	Cytotoxic cells	1
GZMH	NM_033423.3	CTSGL2, CGL-2, CCP-X, CTLA1, CSP-C	AAAAAAGGGACACCTCCAGGAGTCTACATCAAGGTCTCACACTTCCTGCCCTGGATAAAGAGAACAATGAAGCGCCTCTAACAGCAGGCATGAGACTAAC	granzyme H (cathepsin G-like 2, protein h-CCPX)		2999	Cytotoxic cells	1
HAVCR2	NM_032782.3	Tim-3, TIM3, FLJ14428, TIMD3	TATATGAAGTGGAGGAGCCCAATGAGTATTATTGCTATGTCAGCAGCAGGCAGCAACCCTCACAACCTTTGGGTTGTCGCTTTGCAATGCCATAGATCCA	hepatitis A virus cellular receptor 2		84868	Exhausted CD8+ T cells	0
HLA-DOB	NM_002120.3		ACGGGACAGAAAAGGTGCAGTTTGTGGTCAGATTCATCTTTAACTTGGAGGAGTATGTACGTTTCGACAGTGATGTGGGGATGTTTGTGGCATTGACCAA	major histocompatibility complex, class II, DO beta		3112	B cells	0
HLA-DQA1	NM_002122.3	HLA-DQA, CELIAC1	GGTGGCCTGAGTTCAGCAAATTTGGAGGTTTTGACCCGCAGGGTGCACTGAGAAACATGGCTGTGGCAAAACACAACTTGAACATCATGATTAAACGCTA	major histocompatibility complex, class II, DQ alpha 1		3117	B cells	0
HSD11B1	NM_181755.1	HSD11B, HSD11, SDR26C1	GCCTACTACTACTATTCTGCAAACGAGGAATTCAGACCAGAGATGCTCCAAGGAAAGAAAGTGATTGTCACAGGGGCCAGCAAAGGGATCGGAAGAGAGA	hydroxysteroid (11-beta) dehydrogenase 1		3290	Dendritic cells	0
IDO1	NM_002164.3	IDO, INDO	CTATTATAAGATGCTCTGAAAACTCTTCAGACACTGAGGGGCACCAGAGGAGCAGACTACAAGAATGGCACACGCTATGGAAAACTCCTGGACAATCAGT	indoleamine 2,3-dioxygenase 1		3620	Regulatory T cells	0
IL10	NM_000572.2	CSIF, TGIF, IL10A, IL-10	AAGGATCAGCTGGACAACTTGTTGTTAAAGGAGTCCTTGCTGGAGGACTTTAAGGGTTACCTGGGTTGCCAAGCCTTGTCTGAGATGATCCAGTTTTACC	interleukin 10		3586	Regulatory B cells	0
IL21R	NM_021798.2	CD360	CGTGTTTGTGGTCAACAGATGACAACAGCCGTCCTCCCTCCTAGGGTCTTGTGTTGCAAGTTGGTCCACAGCATCTCCGGGGCTTTGTGGGATCAGGGCA	interleukin 21 receptor		50615	Natural Killer CD56+ dim cells	0
IL2RA	NM_000417.1	IL2R, IDDM10, CD25	CTTGGTAAGAAGCCGGGAACAGACAACAGAAGTCATGAAGCCCAAGTGAAATCAAAGGTGCTAAATGGTCGCCCAGGAGACATCCGTTGTGCTTGCCTGC	interleukin 2 receptor, alpha		3559	Regulatory T cells	1
IL3RA	NM_002183.2	CD123	GACGTCCAGTACGACCTGTACTTGAACGTTGCCAACAGGCGTCAACAGTACGAGTGTCTTCACTACAAAACGGATGCTCAGGGAACACGTATCGGGTGTC	interleukin 3 receptor, alpha (low affinity)		3563	Plasmacytoid dendritic cells	0
ITGAM	NM_000632.3	CR3A, CD11B, MAC-1, CD11b	GCCCTCCGAGGGTGTCCTCAAGAGGATAGTGACATTGCCTTCTTGATTGATGGCTCTGGTAGCATCATCCCACATGACTTTCGGCGGATGAAGGAGTTTG	integrin, alpha M (complement component 3 receptor 3 subunit)		3684	Conventional Dendritic cells 2	1
ITGAX	NM_000887.3	CD11C, CD11c	CCCCTCAGCCTGTTGGCTTCTGTTCACCAGCTGCAAGGGTTTACATACACGGCCACCGCCATCCAAAATGTCGTGCACCGATTGTTCCATGCCTCATATG	integrin, alpha X (complement component 3 receptor 4 subunit)		3687	Conventional Dendritic cells 2	1
KIR3DL1	NM_013289.2	KIR, cl-2, NKB1, cl-11, nkat3, NKB1B, AMB11, CD158e1/2, CD158E1, CD158e2	GGCTGCAATCACACTGAGGAACTCACAATTCCAAACATACAAGAGGCTCCCTCTTGACGTGGCACTTACCCACGTGCTGTTCCACCTTCCCTCATGCTGT	killer cell immunoglobulin-like receptor, three domains, long cytoplasmic tail, 1	KIR2DL3 (NM_015868), KIR3DL2 (NM_001242867;NM_006737)	3811	Natural Killer CD56+ dim cells	1
KLRB1	NM_002258.2	NKR, CD161, NKR-P1, NKR-P1A, hNKR-P1A, CLEC5B	TGAGTTAAACTTACCCACAGACTCAGGCCCAGAAAGTTCTTCACCTTCATCTCTTCCTCGGGATGTCTGTCAGGGTTCACCTTGGCATCAATTTGCCCTG	killer cell lectin-like receptor subfamily B, member 1		3820	Cytotoxic cells	1
KLRD1	NM_002262.3	CD94	AGCCTGCTTCAGCTTCAAAACACAGATGAACTGGATTTTATGAGCTCCAGTCAACAATTTTACTGGATTGGACTCTCTTACAGTGAGGAGCACACCGCCT	killer cell lectin-like receptor subfamily D, member 1		3824	Cytotoxic cells	1
KLRK1	NM_007360.3	D12S2489E, NKG2D, KLR, NKG2-D, CD314	GAGAGTAAAAACTGGTATGAGAGCCAGGCTTCTTGTATGTCTCAAAATGCCAGCCTTCTGAAAGTATACAGCAAAGAGGACCAGGATTTACTTAAACTGG	killer cell lectin-like receptor subfamily K, member 1		22914	Cytotoxic cells	1
LAG3	NM_002286.5	CD223	CTTTTGGTGACTGGAGCCTTTGGCTTTCACCTTTGGAGAAGACAGTGGCGACCAAGACGATTTTCTGCCTTAGAGCAAGGGATTCACCCTCCGCAGGCTC	lymphocyte-activation gene 3		3902	Exhausted CD8+ T cells	1
MEF2C	NM_002397.3		ACATTTGCCAAAAGCGGCAGATCTTTACTGAAAGAGAGAGCAGCTGTTATGCAACATATAGAAAAATGTATAGATGCTTGGACAGACCCGGTAATGGGTG	myocyte enhancer factor 2C		4208	B cells	0
MRC1	NM_002438.2	MRC1L1, CLEC13D, CD206, bA541I19.1, CLEC13DL	CTATGGAACCACAGACAATCTGTGCTCCAGAGGTTATGAAGCCATGTATACGCTACTAGGCAATGCCAATGGAGCAACCTGTGCATTCCCGTTCAAGTTT	mannose receptor, C type 1		4360	M2 Macrophages	1
MS4A1	NM_152866.2	CD20, B1, Bp35, MS4A2	CTTCTGATGATCCCAGCAGGGATCTATGCACCCATCTGTGTGACTGTGTGGTACCCTCTCTGGGGAGGCATTATGTATATTATTTCCGGATCACTCCTGG	membrane-spanning 4-domains, subfamily A, member 1		931	B cells	1
MS4A2	NM_000139.3	FCER1B, IGER, APY, MS4A1	TTCTCACCATTCTGGGACTTGGTAGTGCTGTGTCACTCACAATCTGTGGAGCTGGGGAAGAACTCAAAGGAAACAAGGTTCCAGAGGATCGTGTTTATGA	membrane-spanning 4-domains, subfamily A, member 2		2206	Mast cells	1
NCR1	NM_004829.5	LY94, NK-p46, NKP46, CD335	CGATGTTTTGGCTCCTATAACAACCATGCCTGGTCTTTCCCCAGTGAGCCAGTGAAGCTCCTGGTCACAGGCGACATTGAGAACACCAGCCTTGCACCTG	natural cytotoxicity triggering receptor 1		9437	Natural Killer cells	1
NRP1	NM_003873.5	NRP, VEGF165R, CD304	GCCTCGCTGCTTTCTTTTCTCCAAGACGGGCTGAGGATTGTACAGCTCTAGGCGGAGTTGGGGCTCTTCGGATCGCTTAGATTCTCCTCTTTGCTGCATT	neuropilin 1		8829	Plasmacytoid dendritic cells	0
PDCD1	NM_005018.1	SLEB2, CD279, PD1, hSLE1	CTTCTTCCCAGCCCTGCTCGTGGTGACCGAAGGGGACAACGCCACCTTCACCTGCAGCTTCTCCAACACATCGGAGAGCTTCGTGCTAAACTGGTACCGC	programmed cell death 1		5133	Exhausted CD8+ T cells	1
PLAU	NM_002658.2	URK, UPA	TTCATTGATTACCCAAAGAAGGAGGACTACATCGTCTACCTGGGTCGCTCAAGGCTTAACTCCAACACGCAAGGGGAGATGAAGTTTGAGGTGGAAAACC	plasminogen activator, urokinase		5328	Mast cells	0
PRF1	NM_005041.3	PFP, P1, HPLH2	ACTGTTTTTCAGGGAGGTGGCTGGGTTTACACGCTAATCCCGATTCACCCTGTCCAAACTGCCTAAGCCCTCCGCCATTCTCAAGCCCTGCAGTCACAGC	perforin 1 (pore forming protein)		5551	Cytotoxic cells	1
PTPRC	NM_080921.3	CD45, LCA, T200, GP180	TTTCTGGACACAGAAGTATTTGTGACAGGGCAAAGCCCAACACCTTCCCCCACTGATGCCTACCTTAATGCCTCTGAAACAACCACTCTGAGCCCTTCTG	protein tyrosine phosphatase, receptor type, C		5788	CD45+	1
S100A12	NM_005621.1	p6, MRP6, CGRP, CAAF1, CAGC, ENRAGE	CAAGATGAACAGGTCGACTTTCAAGAATTCATATCCCTGGTAGCCATTGCGCTGAAGGCTGCCCATTACCACACCCACAAAGAGTAGGTAGCTCTCTGAA	S100 calcium binding protein A12		6283	Neutrophils	0
SELL	NR_029467.1	LYAM1, LNHR, LSEL, LAM1, LAM-1, hLHRc, Leu-8, Lyam-1, PLNHR, CD62L	CTAACTCCAGTGAAGTAATGGGGTCCTGCTCAAGTTGAAAGAGTCCTATTTGCACTGTAGCCTCGCCGTCTGTGAATTGGACCATCCTATTTAACTGGCT	selectin L		6402	CD4+ T cells	1
SH2D1A	NM_001114937.2	IMD5, LYP, XLP, MTCP1, DSHP, XLPD, EBVS, SAP	GCTGTATCACGGTTACATTTATACATACCGAGTGTCCCAGACAGAAACAGGTTCTTGGAGTGCTGAGACAGCACCTGGGGTACATAAAAGATATTTCCGG	SH2 domain containing 1A		4068	T cells	1
SLAMF7	NM_021181.3	CRACC, 19A, CS1, CD319	GGGCACTATCATAGTGACCCAAAATCGTAATAGGGAGAGAGTAGACTTCCCAGATGGAGGCTACTCCCTGAAGCTCAGCAAACTGAAGAAGAATGACTCA	SLAM family member 7		57823	Plasma B cells	1
TBX21	NM_013351.1	TBLYM, T-bet	ACACAGGAGCGCACTGGATGCGCCAGGAAGTTTCATTTGGGAAACTAAAGCTCACAAACAACAAGGGGGCGTCCAACAATGTGACCCAGATGATTGTGCT	T-box 21		30009	Helper 1 T cells	1
THBD	NM_000361.2	CD141	GTGGAGCCCGTGGACCCGTGCTTCAGAGCCAACTGCGAGTACCAGTGCCAGCCCCTGAACCAAACTAGCTACCTCTGCGTCTGCGCCGAGGGCTTCGCGC	thrombomodulin		7056	Conventional Dendritic cells 1	0
TIGIT	NM_173799.2	VSIG9, VSTM3, FLJ39873, DKFZp667A205	TGGATCTTAGAAGACTTTTATCCTTCCACCATCTCTCTCAGAGGAATGAGCGGGGAGGTTGGATTTACTGGTGACTGATTTTCTTTCATGGGCCAAGGAA	T cell immunoreceptor with Ig and ITIM domains		201633	Exhausted CD8+ T cells	1
TLR2	NM_003264.3	TIL4, CD282	CTGCTTTCAACTGGTAGTTGTGGGTTGAAGCACTGGACAATGCCACATACTTTGTGGATGGTGTGGGTCTTGGGGGTCATCATCAGCCTCTCCAAGGAAG	toll-like receptor 2		7097	Monocytes	1
TNFRSF17	NM_001192.2	BCMA, BCM, CD269, TNFRSF13A	TCTGACCATTGCTTTCCACTCCCAGCTATGGAGGAAGGCGCAACCATTCTTGTCACCACGAAAACGAATGACTATTGCAAGAGCCTGCCAGCTGCTTTGA	tumor necrosis factor receptor superfamily, member 17		608	Plasma B cells	1
TNFRSF18	NM_004195.2	AITR, GITR, CD357	AGGGGAAATTCAGTTTTGGCTTCCAGTGTATCGACTGTGCCTCGGGGACCTTCTCCGGGGGCCACGAAGGCCACTGCAAACCTTGGACAGACTGCACCCA	tumor necrosis factor receptor superfamily, member 18		8784	Regulatory T cells	0
TPSAB1	NM_003294.3	TPSB1, TPS1, TPS2	GCAGGTGAAGGTCCCCATAATGGAAAACCACATTTGTGACGCAAAATACCACCTTGGCGCCTACACGGGAGACGACGTCCGCATCGTCCGTGACGACATG	tryptase alpha/beta 1	TPSB2 (NM_024164)	7177	Mast cells	1
XCL2	NM_003175.3	SCYC2, SCM-1b	GTAGTCTCTGGCACCCTGTCCGTCTCCAGCCAGCCAGCTCATTTCACTTTACACCCTCATGGACTGAGATTATACTCACCTTTTATGAAAGCACTGCATG	chemokine (C motif) ligand 2	XCL1 (NM_002995)	6846	Natural Killer cells	0
XCR1	NM_005283.2	GPR5, CCXCR1	GTCCTCCATCCTCGACACCATCTTCCACAAGGTGCTTTCTTCGGGCTGTGATTATTCCGAACTCACGTGGTACCTCACCTCCGTCTACCAGCACAACCTC	chemokine (C motif) receptor 1		2829	Conventional Dendritic cells 1	1

## Sheet: Marker Genes Danaher et al.
GENE	ACCESSION	ALIAS	TARGET_SEQUENCE	OFFICIAL_FULL_NAME	ALSO_TARGET	GENE_ID	CELL_TYPE
BLK	NM_001715.2	MGC10442	AGCTTCTTGCTCCAATCAACAAGGCCGGCTCCTTTCTTATCAGAGAGAGTGAAACCAACAAAGGTGCCTTCTCCCTGTCTGTGAAGGATGTCACCACCCA	B lymphoid tyrosine kinase		640	B-cells
CCL13	NM_005408.2	SCYA13, MCP-4, NCC-1, SCYL1, CKb10, MGC17134	CCAGAATTATATGAAACACCTGGGCCGGAAAGCTCACACCCTGAAGACTTGAACTCTGCTACCCCTACTGAAATCAAGCTGGAGTACGTGAAATGACTTT	chemokine (C-C motif) ligand 13		6357	DC
CD163	NM_004244.4	M130, MM130	CATCTGTGATTCGGACTTCTCTCTGGAAGCTGCCAGCGTTCTATGCAGGGAATTACAGTGTGGCACAGTTGTCTCTATCCTGGGGGGAGCTCACTTTGGA	CD163 molecule		9332	Macrophages
CD19	NM_001770.4		AGATTCACACCTGACTCTGAAATCTGAAGACCTCGAGCAGATGATGCCAACCTCTGGAGCAATGTTGCTTAGGATGTGTGCATGTGTGTAAGTGTGTGTG	CD19 molecule		930	B-cells
CD209	NM_021155.2	DC-SIGN, CDSIGN, DC-SIGN1, CLEC4L	TTATCTCATACATGCAAACCTACCATCTGTTCAACTTCCACCTACCACCTCCTGCACCCCTTTGATCGGGGACTTACTGGTTGCAAGAGCTCATTTTGCA	CD209 molecule		30835	DC
CD244	NM_016382.2	2B4, NAIL, NKR2B4, Nmrk, SLAMF4	AAGAGGAACCACAGCCCTTCCTTCAATAGCACTATCTATGAAGTGATTGGAAAGAGTCAACCTAAAGCCCAGAACCCTGCTCGATTGAGCCGCAAAGAGC	CD244 molecule, natural killer cell receptor 2B4		51744	Exhausted CD8
CD3D	NM_000732.4	T3D	TATCTACTGGATGAGTTCCGCTGGGAGATGGAACATAGCACGTTTCTCTCTGGCCTGGTACTGGCTACCCTTCTCTCGCAAGTGAGCCCCTTCAAGATAC	CD3d molecule, delta (CD3-TCR complex)		915	T-cells
CD3E	NM_000733.2		AAGTAACAGTCCCATGAAACAAAGATGCAGTCGGGCACTCACTGGAGAGTTCTGGGCCTCTGCCTCTTATCAGTTGGCGTTTGGGGGCAAGATGGTAATG	CD3e molecule, epsilon (CD3-TCR complex)		916	T-cells
CD3G	NM_000073.2		GAACTAAATGCAGCCACCATATCTGGCTTTCTCTTTGCTGAAATCGTCAGCATTTTCGTCCTTGCTGTTGGGGTCTACTTCATTGCTGGACAGGATGGAG	CD3g molecule, gamma (CD3-TCR complex)		917	T-cells
CD6	NM_006725.3	Tp120	CGCTGGCAGCCAGGGTCCTCTGCTCAGCTTCCCGGAGTTTGCACAATCTGTCCACTCCCGAAGTCCCTGCAAGTGTTCAGACAGTCACTATAGAATCTTC	CD6 molecule		923	T-cells
CD68	NM_001251.2	SCARD1, macrosialin, GP110, DKFZp686M18236, LAMP4	ACCGGTCCATCTTGCTGCCTCTCATCATCGGCCTGATCCTTCTTGGCCTCCTCGCCCTGGTGCTTATTGCTTTCTGCATCATCCGGAGACGCCCATCCGC	CD68 molecule		968	Macrophages
CD84	NM_001184879.1	SLAMF5, hCD84, mCD84	TCTGCTAGAACAGTGCCGTGCTTTTCCACAGAAGGTTAGACCCTGAAAGAGATGGCTCAGCACCACCTATGGATCTTGCTCCTTTGCCTGCAAACCTGGC	CD84 molecule		8832	Macrophages
CD8A	NM_001768.5	CD8	GCTCAGGGCTCTTTCCTCCACACCATTCAGGTCTTTCTTTCCGAGGCCCCTGTCTCAGGGTGAGGTGCTTGAGTCTCCAACGGCAAGGGAACAAGTACTT	CD8a molecule		925	CD8 T cells
CD8B	NM_004931.3	CD8B1	CAGCTGAGTGTGGTTGATTTCCTTCCCACCACTGCCCAGCCCACCAAGAAGTCCACCCTCAAGAAGAGAGTGTGCCGGTTACCCAGGCCAGAGACCCAGA	CD8b molecule		926	CD8 T cells
CEACAM3						1084	Neutrophils
CPA3						1359	Mast cells
CSF3R	NM_156038.2	CD114, GCSFR	GTGCCAACATGGGGAAACTGAGGCTCGGCTCGGAAAGGTGAAGTAACTTGTCCAAGATCACAAAGCTGGTGAACATCAAGTTGGTGCTATGGCAAGGCTG	colony stimulating factor 3 receptor (granulocyte)		1441	Neutrophils
CTSW	NM_001335.3		TGCACCGAGGGAGCAATACCTGTGGCATCACCAAGTTCCCGCTCACTGCCCGTGTGCAGAAACCGGATATGAAGCCCCGAGTCTCCTGCCCTCCCTGAAC	cathepsin W		1521	Cytotoxic cells
EOMES	NM_005442.2	TBR2	ATCCCATGCCCTGGGGTATTACCCAGACCCAACCTTTCCTGCAATGGCAGGGTGGGGAGGTCGAGGTTCTTACCAGAGGAAGATGGCAGCTGGACTACCA	eomesodermin		8320	Exhausted CD8
FCAR						2204	Neutrophils
FCGR3B						2215	Neutrophils
FCRL2						79368	B-cells
FOXP3	NM_014009.3	IPEX, JM2, XPID, AIID, PIDX, DIETER, SCURFIN	GGGCCATCCTGGAGGCTCCAGAGAAGCAGCGGACACTCAATGAGATCTACCACTGGTTCACACGCATGTTTGCCTTCTTCAGAAACCATCCTGCCACCTG	forkhead box P3		50943	Treg
FPR1						2357	Neutrophils
GNLY	NM_006433.2	LAG2, NKG5, LAG-2, D2S69E, TLA519	CAGGAGCTGGGCCGTGACTACAGGACCTGTCTGACGATAGTCCAAAAACTGAAGAAGATGGTGGATAAGCCCACCCAGAGAAGTGTTTCCAATGCTGCGA	granulysin		10578	Cytotoxic cells
GZMA	NM_006144.2	HFSP, CTLA3	AGACCCTACATGGTCCTACTTAGTCTTGACAGAAAAACCATCTGTGCTGGGGCTTTGATTGCAAAAGACTGGGTGTTGACTGCAGCTCACTGTAACTTGA	granzyme A (granzyme 1, cytotoxic T-lymphocyte-associated serine esterase 3)		3001	Cytotoxic cells
GZMB	NM_004131.3	CTLA1, CSPB, CCPI, CGL-1, CSP-B, CGL1, CTSGL1, HLP, SECT	ACACTACAAGAGGTGAAGATGACAGTGCAGGAAGATCGAAAGTGCGAATCTGACTTACGCCATTATTACGACAGTACCATTGAGTTGTGCGTGGGGGACC	granzyme B (granzyme 2, cytotoxic T-lymphocyte-associated serine esterase 1)		3002	Cytotoxic cells
GZMH	NM_033423.3	CTSGL2, CGL-2, CCP-X, CTLA1, CSP-C	AAAAAAGGGACACCTCCAGGAGTCTACATCAAGGTCTCACACTTCCTGCCCTGGATAAAGAGAACAATGAAGCGCCTCTAACAGCAGGCATGAGACTAAC	granzyme H (cathepsin G-like 2, protein h-CCPX)		2999	Cytotoxic cells
HDC						3067	Mast cells
HSD11B1	NM_181755.1	HSD11B, HSD11, SDR26C1	GCCTACTACTACTATTCTGCAAACGAGGAATTCAGACCAGAGATGCTCCAAGGAAAGAAAGTGATTGTCACAGGGGCCAGCAAAGGGATCGGAAGAGAGA	hydroxysteroid (11-beta) dehydrogenase 1		3290	DC
IL21R	NM_021798.2	CD360	CGTGTTTGTGGTCAACAGATGACAACAGCCGTCCTCCCTCCTAGGGTCTTGTGTTGCAAGTTGGTCCACAGCATCTCCGGGGCTTTGTGGGATCAGGGCA	interleukin 21 receptor		50615	NK CD56dim cells
KIAA0125						9834	B-cells
KIR_Inhibiting_Subgroup_2	NM_014511.3	KIR2DL3, cl-6, nkat2, nkat2a, nkat2b, p58, CD158B2	GGGAACAGAACAGTGAACAGGGAGGACTCTGATGAACAAGACCCTCAGGAGGTGACATATGCACAGTTGAATCACTGCGTTTTCACACAGAGAAAAATCA	killer cell immunoglobulin-like receptor, two domains, long cytoplasmic tail, 3	KIR2DL2 (NM_014219), KIR2DL5B (NM_001018081), KIR2DL5A (NM_020535), KIR3DL3 (NM_153443), KIR2DL4 (NM_001080772;NM_001080770;NM_002255)	3804	NK CD56dim cells
KIR3DL1	NM_013289.2	KIR, cl-2, NKB1, cl-11, nkat3, NKB1B, AMB11, CD158e1/2, CD158E1, CD158e2	GGCTGCAATCACACTGAGGAACTCACAATTCCAAACATACAAGAGGCTCCCTCTTGACGTGGCACTTACCCACGTGCTGTTCCACCTTCCCTCATGCTGT	killer cell immunoglobulin-like receptor, three domains, long cytoplasmic tail, 1	KIR2DL3 (NM_015868), KIR3DL2 (NM_001242867;NM_006737)	3811	NK CD56dim cells
KIR3DL2	NM_006737.2	cl-5, nkat4, nkat4a, nkat4b, CD158K	TGCCACCCACGGAGGGACCTACAGATGCTTCGGCTCTTTCCGTGCCCTGCCCTGCGTGTGGTCAAACTCAAGTGACCCACTGCTTGTTTCTGTCACAGGA	killer cell immunoglobulin-like receptor, three domains, long cytoplasmic tail, 2		3812	NK CD56dim cells
KLRB1	NM_002258.2	NKR, CD161, NKR-P1, NKR-P1A, hNKR-P1A, CLEC5B	TGAGTTAAACTTACCCACAGACTCAGGCCCAGAAAGTTCTTCACCTTCATCTCTTCCTCGGGATGTCTGTCAGGGTTCACCTTGGCATCAATTTGCCCTG	killer cell lectin-like receptor subfamily B, member 1		3820	Cytotoxic cells
KLRD1	NM_002262.3	CD94	AGCCTGCTTCAGCTTCAAAACACAGATGAACTGGATTTTATGAGCTCCAGTCAACAATTTTACTGGATTGGACTCTCTTACAGTGAGGAGCACACCGCCT	killer cell lectin-like receptor subfamily D, member 1		3824	Cytotoxic cells
KLRK1	NM_007360.3	D12S2489E, NKG2D, KLR, NKG2-D, CD314	GAGAGTAAAAACTGGTATGAGAGCCAGGCTTCTTGTATGTCTCAAAATGCCAGCCTTCTGAAAGTATACAGCAAAGAGGACCAGGATTTACTTAAACTGG	killer cell lectin-like receptor subfamily K, member 1		22914	Cytotoxic cells
LAG3	NM_002286.5	CD223	CTTTTGGTGACTGGAGCCTTTGGCTTTCACCTTTGGAGAAGACAGTGGCGACCAAGACGATTTTCTGCCTTAGAGCAAGGGATTCACCCTCCGCAGGCTC	lymphocyte-activation gene 3		3902	Exhausted CD8
MS4A1	NM_152866.2	CD20, B1, Bp35, MS4A2	CTTCTGATGATCCCAGCAGGGATCTATGCACCCATCTGTGTGACTGTGTGGTACCCTCTCTGGGGAGGCATTATGTATATTATTTCCGGATCACTCCTGG	membrane-spanning 4-domains, subfamily A, member 1		931	B-cells
MS4A2	NM_000139.3	FCER1B, IGER, APY, MS4A1	TTCTCACCATTCTGGGACTTGGTAGTGCTGTGTCACTCACAATCTGTGGAGCTGGGGAAGAACTCAAAGGAAACAAGGTTCCAGAGGATCGTGTTTATGA	membrane-spanning 4-domains, subfamily A, member 2		2206	Mast cells
MS4A4A						51338	Macrophages
NCR1	NM_004829.5	LY94, NK-p46, NKP46, CD335	CGATGTTTTGGCTCCTATAACAACCATGCCTGGTCTTTCCCCAGTGAGCCAGTGAAGCTCCTGGTCACAGGCGACATTGAGAACACCAGCCTTGCACCTG	natural cytotoxicity triggering receptor 1		9437	NK cells
NKG7						4818	Cytotoxic cells
PNOC						5368	B-cells
PRF1	NM_005041.3	PFP, P1, HPLH2	ACTGTTTTTCAGGGAGGTGGCTGGGTTTACACGCTAATCCCGATTCACCCTGTCCAAACTGCCTAAGCCCTCCGCCATTCTCAAGCCCTGCAGTCACAGC	perforin 1 (pore forming protein)		5551	Cytotoxic cells
PTGER4						5734	Exhausted CD8
PTPRC	NM_080921.3	CD45, LCA, T200, GP180	TTTCTGGACACAGAAGTATTTGTGACAGGGCAAAGCCCAACACCTTCCCCCACTGATGCCTACCTTAATGCCTCTGAAACAACCACTCTGAGCCCTTCTG	protein tyrosine phosphatase, receptor type, C		5788	CD45
S100A12	NM_005621.1	p6, MRP6, CGRP, CAAF1, CAGC, ENRAGE	CAAGATGAACAGGTCGACTTTCAAGAATTCATATCCCTGGTAGCCATTGCGCTGAAGGCTGCCCATTACCACACCCACAAAGAGTAGGTAGCTCTCTGAA	S100 calcium binding protein A12		6283	Neutrophils
SH2D1A	NM_001114937.2	IMD5, LYP, XLP, MTCP1, DSHP, XLPD, EBVS, SAP	GCTGTATCACGGTTACATTTATACATACCGAGTGTCCCAGACAGAAACAGGTTCTTGGAGTGCTGAGACAGCACCTGGGGTACATAAAAGATATTTCCGG	SH2 domain containing 1A		4068	T-cells
SIGLEC5						8778	Neutrophils
SPIB						6689	B-cells
TBX21	NM_013351.1	TBLYM, T-bet	ACACAGGAGCGCACTGGATGCGCCAGGAAGTTTCATTTGGGAAACTAAAGCTCACAAACAACAAGGGGGCGTCCAACAATGTGACCCAGATGATTGTGCT	T-box 21		30009	Th1 cells
TCL1A						8115	B-cells
TNFRSF17	NM_001192.2	BCMA, BCM, CD269, TNFRSF13A	TCTGACCATTGCTTTCCACTCCCAGCTATGGAGGAAGGCGCAACCATTCTTGTCACCACGAAAACGAATGACTATTGCAAGAGCCTGCCAGCTGCTTTGA	tumor necrosis factor receptor superfamily, member 17		608	B-cells
TPSAB1	NM_003294.3	TPSB1, TPS1, TPS2	GCAGGTGAAGGTCCCCATAATGGAAAACCACATTTGTGACGCAAAATACCACCTTGGCGCCTACACGGGAGACGACGTCCGCATCGTCCGTGACGACATG	tryptase alpha/beta 1	TPSB2 (NM_024164)	7177	Mast cells
TPSB2						64499	Mast cells
TRAT1						50852	T-cells
XCL1						6375	NK cells
XCL2	NM_003175.3	SCYC2, SCM-1b	GTAGTCTCTGGCACCCTGTCCGTCTCCAGCCAGCCAGCTCATTTCACTTTACACCCTCATGGACTGAGATTATACTCACCTTTTATGAAAGCACTGCATG	chemokine (C motif) ligand 2	XCL1 (NM_002995)	6846	NK cells

## Sheet: Marker Genes Comparison
GENE	Immune Cell Type PDAC-cMGs	Immune Cell Type PDAC-MG	Immune Cell Type Danaher et al. Candidates	Immune Cell Type Danaher et al. Selected	Immune Cell Type NanoString’s nCounter® Advanced Analysis	NanoString’s nCounter® PanCancer Immune Profiling Panel
ABCB4			B-cells			N
ABCB9			Plasma cells			N
ABCC4			Mast cells			N
ABT1			CD8 T cells			N
ADARB1			NK cells			N
ADCYAP1			Mast cells			N
AES			CD8 T cells			N
AF107846			NK cells			N
AL080130			NK cells			N
ALCAM	Helper 1 T cells					Y
ALDH1B1			NK cells			N
ALPL			Neutrophils			N
AMPD1			Plasma cells			N
APBB2			Th1 cells			N
APOD			Th1 cells			N
APOE			Macrophages			Y
APOL3			Cytotoxic cells			N
ARHGAP8			CD8 T cells			N
ARL6IP2			NK cells			N
ATG7			Macrophages			Y
ATP9A			Th1 cells			N
BACH2			B-cells			N
BCAT1			Macrophages			N
BCL11A			B-cells			N
BCL11A			B-cells			N
BCL11B			T-cells			N
BCL2			NK cells			Y
BLK	B cells	B-cells	B-cells	B-cells	B-cells	Y
BLNK	B cells		B-cells			Y
BST1			Neutrophils			Y
BST2			Th1 cells			Y
BTG3			Th1 cells			N
BTLA	Conventional Dendritic cells 1	Conventional Dendritic cells 1				Y
C11orf80			Plasma cells			N
C12orf47			CD8 T cells			N
C19orf6			CD8 T cells			N
C2	Mast cells					Y
C4orf15			CD8 T cells			N
CALB2			Mast cells			N
CAMLG			CD8 T cells			N
CCL13	Dendritic cells		DC	DC	DC	Y
CCL17			DC			Y
CCL22			DC			Y
CCL4			Th1 cells			Y
CCL7			Macrophages			Y
CCR7	Antigen presenting cells					Y
CCR9	B cells		B-cells			Y
CD14	Monocytes	Monocytes				Y
CD163	M2 Macrophages	M2 Macrophages	Macrophages	Macrophages	Macrophages	Y
CD19	B cells	B-cells	B-cells	B-cells	B-cells	Y
CD1A	Dendritic cells	Dendritic cells				Y
CD1C	Dendritic cells	Dendritic cells				Y
CD1D	Regulatory B cells	Regulatory B cells				Y
CD2	Conventional Dendritic cells 2		T-cells			Y
CD209	Dendritic cells		DC	DC	DC	Y
CD22	B cells	B-cells				Y
CD24	B cells					Y
CD244	Exhausted CD8+ T cells		Exhausted CD8	Exhausted CD8	Exhausted CD8	Y
CD27	Plasma B cells	Plasma B cells				Y
CD274	Regulatory T cells					Y
CD33	Monocytes	Monocytes				Y
CD36	M2 Macrophages					Y
CD38	Plasma B cells	Plasma B cells	Th1 cells			Y
CD3D	T cells	T cells	T-cells	T-cells	T-cells	Y
CD3E	T cells	T cells	T-cells	T-cells	T-cells	Y
CD3G	T cells	T cells	T-cells	T-cells	T-cells	Y
CD4	CD4+ T cells	CD4+ T cells				Y
CD5	Regulatory B cells	Regulatory B cells				Y
CD6	T cells	T cells	T-cells	T-cells	T-cells	Y
CD68	Macrophages	Macrophages	Macrophages	Macrophages	Macrophages	Y
CD70	Helper 1 T cells		Th1 cells			Y
CD72			B-cells			N
CD80	Antigen presenting cells	Antigen presenting cells				Y
CD84			Macrophages	Macrophages	Macrophages	Y
CD86	Antigen presenting cells	Antigen presenting cells				Y
CD8A	CD8+ T cells	CD8+ T cells	CD8 T cells	CD8 T cells	CD8 T cells	Y
CD8B	CD8+ T cells	CD8+ T cells	CD8 T cells	CD8 T cells	CD8 T cells	Y
CD93			Neutrophils			N
CDC5L			NK cells			N
CDKN2AIP			CD8 T cells			N
CEACAM3			Neutrophils	Neutrophils		N
CEACAM8			Mast cells			Y
CECAM4			Treg			N
CHI3L1			Macrophages			N
CHIT1			Macrophages			Y
CLEC4C	Plasmacytoid Dendritic cells					Y
CLEC5A			Macrophages			Y
CMA1	Mast cells		Mast cells			Y
CMAH			Th1 cells			N
COCH			B-cells			N
COL8A2			Macrophages			N
COLEC12			Macrophages			Y
CPA3			Mast cells	Mast cells		N
CR2	B cells	B-cells	B-cells			Y
CREB5			Neutrophils			Y
CRISP3			Treg			N
CRISPLD2			Neutrophils			N
CSF2			Th1 cells			Y
CSF2RB			Treg			Y
CSF3R	Neutrophils	Neutrophils	Neutrophils	Neutrophils	Neutrophils	Y
CTLA4			Th1 cells			Y
CTSG	Mast cells		Mast cells			Y
CTSK			Macrophages			N
CTSW	Cytotoxic cells		Cytotoxic cells	Cytotoxic cells	Cytotoxic cells	Y
CXCL5			Macrophages			Y
CXCR1			Neutrophils			Y
CXCR2			Neutrophils			Y
CYBB			Macrophages			Y
CYP4F3			Neutrophils			N
DENND5B			Plasma cells			N
DGKI			Th1 cells			N
DNAJB1			CD8 T cells			N
DNASE2B			Macrophages			N
DOK5			Th1 cells			N
DPP4	Conventional Dendritic cells 1		Th1 cells			Y
DTNB			B-cells			N
DUSP2			Cytotoxic cells			N
DUSP5			Th1 cells			N
DYSF			Neutrophils			N
EDG8			NK CD56dim cells			N
EGFL6			Th1 cells			N
ELANE			Mast cells			Y
EMP1			Macrophages			N
ENC1			Treg			N
ENTPD1			Exhausted CD8			Y
EOMES			Exhausted CD8	Exhausted CD8	Exhausted CD8	Y
F5			Treg			N
FAM30A			B-cells			N
FCAR			Neutrophils	Neutrophils		N
FCER1A	Mast cells					Y
FCGR2A	Macrophages	Macrophages				Y
FCGR3A	Neutrophils	Neutrophils			Neutrophils	Y
FCGR3B			Neutrophils	Neutrophils		N
FCRL2			B-cells	B-cells		N
FDX1			Macrophages			N
FGF18			NK cells			N
FLJ11151			Neutrophils			N
FLJ20699			NK CD56dim cells			N
FLT3LG			CD8 T cells			Y
FN1			Macrophages			Y
FOXP3	Regulatory T cells	Regulatory T cells	Treg	Treg	Treg	Y
FPR1			Neutrophils	Neutrophils		N
FPR2			Neutrophils			Y
FUT5			NK cells			Y
FZR1			NK cells			N
G0S2			Neutrophils			N
GADD45A			CD8 T cells			N
GAGE2			NK cells			N
GATA2			Mast cells			N
GGT1			Th1 cells			N
GIMAP5			T-cells			N
GLDC			B-cells			N
GM2A			Macrophages			N
GNG7			B-cells			N
GNLY	Cytotoxic cells		Cytotoxic cells	Cytotoxic cells	Cytotoxic cells	Y
GPC4			Macrophages			N
GTF3C1			NK CD56dim cells			Y
GZMA	Cytotoxic cells	Cytotoxic cells	Cytotoxic cells	Cytotoxic cells	Cytotoxic cells	Y
GZMB	Cytotoxic cells	Cytotoxic cells	Cytotoxic cells	Cytotoxic cells	Cytotoxic cells	Y
GZMH	Cytotoxic cells	Cytotoxic cells	Cytotoxic cells	Cytotoxic cells	Cytotoxic cells	Y
GZMM			CD8 T cells			Y
HAVCR2	Exhausted CD8+ T cells					Y
HBEGF			Th1 cells			N
HDC			Mast cells	Mast cells		N
HIST1H2BC			Neutrophils			N
HIST1H2BG			Plasma cells			N
HLA-DOB	B cells		B-cells			Y
HLA-DQA1	B cells		B-cells			Y
HPGD			Mast cells			N
HPSE			Neutrophils			N
HSD11B1	Dendritic cells		DC	DC	DC	Y
IDO1	Regulatory T cells					Y
IFNG			Th1 cells			Y
IGHA1			B-cells			N
IGHE			Plasma cells			N
IGHG1			B-cells			N
IGHM			B-cells			N
IGKC			B-cells			N
IGL			B-cells			N
IKZF2			Treg			N
IL10	Regulatory B cells					Y
IL12RB1			Th1 cells			Y
IL21R	Natural Killer CD56+ dim cells		NK CD56dim cells	NK CD56dim cells	NK CD56dim cells	Y
IL22			Th1 cells			Y
IL2RA	Regulatory T cells	Regulatory T cells				Y
IL3RA	Plasmacytoid Dendritic cells					Y
ITGAM	Conventional Dendritic cells 2	Conventional Dendritic cells 2				Y
ITGAX	Conventional Dendritic cells 2	Conventional Dendritic cells 2				Y
KAL1			Macrophages			N
KCNG2			Plasma cells			N
KCNJ15			Neutrophils			N
KIAA0125			B-cells	B-cells		N
KIAA0329			Neutrophils			N
KIR_Activating_Subgroup_1			NK CD56dim cells			Y
KIR_Activating_Subgroup_2			NK CD56dim cells			Y
KIR_Inhibiting_Subgroup_2			NK CD56dim cells	NK CD56dim cells	NK CD56dim cells	Y
KIR3DL1	Natural Killer CD56+ dim cells	Natural Killer CD56+ dim cells	NK CD56dim cells	NK CD56dim cells	NK CD56dim cells	Y
KIR3DL2			NK CD56dim cells	NK CD56dim cells	NK CD56dim cells	Y
KIR3DL3			NK CD56dim cells			Y
KIR3DS1			NK CD56dim cells			N
KIT			Mast cells			Y
KLF9			CD8 T cells			N
KLRB1	Cytotoxic cells	Cytotoxic cells	Cytotoxic cells	Cytotoxic cells	Cytotoxic cells	Y
KLRD1	Cytotoxic cells	Cytotoxic cells	Cytotoxic cells	Cytotoxic cells	Cytotoxic cells	Y
KLRF1			Cytotoxic cells			Y
KLRK1	Cytotoxic cells	Cytotoxic cells	Cytotoxic cells	Cytotoxic cells	Cytotoxic cells	Y
LAG3	Exhausted CD8+ T cells	Exhausted CD8+ T cells	Exhausted CD8	Exhausted CD8	Exhausted CD8	Y
LAYN			Treg			N
LDB3			NK cells			N
LEPROTL1			CD8 T cells			N
LILRA4			Treg			Y
LILRB2			Neutrophils			Y
LIME1			CD8 T cells			N
LOC100130100			Plasma cells			N
LOC1269			Treg			N
LOC339524			Mast cells			N
LOC643313			NK cells			N
LOC730096			NK cells			N
LOH11CR2A			Mast cells			N
LRP8			Th1 cells			N
LRRN3			Th1 cells			Y
LTA			Th1 cells			Y
MAOB			Mast cells			N
MAPRE3			NK cells			N
MARCO			Macrophages			Y
MAST1			Plasma cells			N
MCM3AP			NK cells			N
ME1			Macrophages			N
MEF2C	B cells		B-cells			Y
MGAM			Neutrophils			N
MICAL3			B-cells			N
MLPH			Mast cells			N
MME			Neutrophils			Y
MPO			Mast cells			N
MRC1	M2 Macrophages	M2 Macrophages				Y
MRC2			NK cells			N
MROH7			Plasma cells			N
MS4A1	B cells	B-cells	B-cells	B-cells	B-cells	Y
MS4A2	Mast cells	Mast cells	Mast cells	Mast cells	Mast cells	Y
MS4A4A			Macrophages	Macrophages		N
MSR1			Macrophages			Y
MYST3			CD8 T cells			N
MZB1			Plasma cells			N
NCALD			T-cells			N
NCR1	Natural Killer cells	Natural Killer cells	NK cells	NK cells	NK cells	Y
NKG7			Cytotoxic cells	Cytotoxic cells		N
NM_003293			Mast cells			N
NM_014114			NK cells			N
NM_014274			NK cells			N
NM_017616			NK cells			N
NPR1			DC			N
NR0B1			Mast cells			N
NRP1	Plasmacytoid Dendritic cells					Y
OSBPL10			B-cells			N
PCOLCE2			Macrophages			N
PDCD1	Exhausted CD8+ T cells	Exhausted CD8+ T cells				Y
PDE4B			Neutrophils			N
PDLIM4			NK cells			N
PF4			CD8 T cells			N
PGDS			Mast cells			N
PLAU	Mast cells					Y
PLCH2			Treg			N
PMCH			Treg			Y
PNOC			B-cells	B-cells		N
PPFIBP2			DC			N
PPM1H			Mast cells			N
PPP1R2			CD8 T cells			N
PRF1	Cytotoxic cells	Cytotoxic cells	Cytotoxic cells	Cytotoxic cells	Cytotoxic cells	Y
PRG2			Mast cells			Y
PRKCQ			T-cells			N
PRR5			CD8 T cells			N
PRX			NK cells			N
PSMD4			NK cells			N
PTGDS			Macrophages			N
PTGER4			Exhausted CD8	Exhausted CD8		N
PTGS1			Mast cells			N
PTPRC	CD45+	CD45+		CD45	CD45	Y
QRSL1			B-cells			N
RAI14			Macrophages			N
RBM3			CD8 T cells			N
REN			Plasma cells			N
RORA			Cytotoxic cells			Y
RP5-886K2.1			NK cells			N
RTKN2			Treg			N
RUNX3			Cytotoxic cells			Y
RYR1			Treg			N
S100A12	Neutrophils		Neutrophils	Neutrophils	Neutrophils	Y
SCARB2			Macrophages			N
SCG2			Mast cells			N
SCG5			Macrophages			N
SCN3A			B-cells			N
SELL	CD4+ T cells	CD4+ T cells				Y
SF1			CD8 T cells			N
SFRS7			CD8 T cells			N
SGCB			Th1 cells			N
SGMS1			Macrophages			N
SH2D1A	T cells	T cells	T-cells	T-cells	T-cells	Y
SIGIRR			Cytotoxic cells			Y
SIGLEC5			Neutrophils	Neutrophils		N
SIGLEC6			Mast cells			N
SKAP1			T-cells			N
SLAMF7	Plasma B cells	Plasma B cells				Y
SLC15A2			B-cells			N
SLC16A7			CD8 T cells			N
SLC18A2			Mast cells			N
SLC22A4			Neutrophils			N
SLC24A3			Mast cells			N
SLC25A37			Neutrophils			N
SLC30A5			NK cells			N
SMEK1			NK cells			N
SPAG4			Plasma cells			N
SPIB			B-cells	B-cells		N
SPN			NK cells			Y
SPON2			NK CD56dim cells			N
SULT1C2			Macrophages			N
SYNGR3			Th1 cells			N
TAL1			Mast cells			Y
TBCC			CD8 T cells			N
TBX21	Helper 1 T cells	Helper 1 T cells		Th1 cells	Th1 cells	Y
TBXA2R			NK cells			N
TCL1A			B-cells	B-cells		N
TCTN2			NK cells			N
TGM5			Plasma cells			N
THBD	Conventional Dendritic cells 1					Y
THUMPD1			CD8 T cells			N
TIGIT	Exhausted CD8+ T cells	Exhausted CD8+ T cells				Y
TINAGL1			NK cells			N
TLR2	Monocytes	Monocytes				Y
TMC6			CD8 T cells			N
TMEPAI			NK CD56dim cells			N
TNFRSF			Neutrophils			N
TNFRSF10C			Neutrophils			Y
TNFRSF17	Plasma B cells	Plasma B cells	B-cells	B-cells	B-cells	Y
TNFRSF18	Regulatory T cells					Y
TPSAB1	Mast cells	Mast cells	Mast cells	Mast cells	Mast cells	Y
TPSB2			Mast cells	Mast cells		N
TRAT1			T-cells	T-cells		N
TRAV21			Treg			N
TRBC1			T-cells			N
TRIB1			Treg			N
TSC22D3			CD8 T cells			N
TYR			Treg			N
UGT2B17			Plasma cells			N
UTS2			Treg			N
VAMP2			CD8 T cells			N
VNN3			Neutrophils			N
WHDC1			Cytotoxic cells			N
XCL1			NK cells	NK cells		N
XCL2	Natural Killer cells		NK cells	NK cells	NK cells	Y
XCR1	Conventional Dendritic cells 1	Conventional Dendritic cells 1				Y
ZBTB16			Cytotoxic cells			N
ZBTB322			Th1 cells			N
ZEB1			CD8 T cells			N
ZFP36L2			CD8 T cells			N
ZNF205			NK cells			Y
ZNF22			CD8 T cells			N
ZNF528			NK cells			N
ZNF609			CD8 T cells			N
ZNF747			NK cells			N
ZNF91			CD8 T cells			N

## Sheet: B cells
	BLK	BLNK	CCR9	CD19	CD22	CD24	CR2	HLA-DOB	HLA-DQA1	MEF2C	MS4A1
BLK	1	0.13816	0.263866	0.924198	0.806703	-0.014723	0.838982	0.589074	0.300011	0.308346	0.934701
BLNK	0.13816	1	0.360233	0.0826277	0.153611	0.444727	0.0560913	0.201975	0.0614823	-0.00882724	0.103306
CCR9	0.263866	0.360233	1	0.205037	0.298602	0.0259188	0.133167	0.264501	0.279645	0.248022	0.224481
CD19	0.924198	0.0826277	0.205037	1	0.81162	-0.0541852	0.885285	0.631689	0.270538	0.311747	0.935483
CD22	0.806703	0.153611	0.298602	0.81162	1	-0.0434984	0.632918	0.762187	0.465849	0.505987	0.765726
CD24	-0.014723	0.444727	0.0259188	-0.0541852	-0.0434984	1	-0.0197873	-0.0520777	0.0313361	-0.0227594	-0.0239542
CR2	0.838982	0.0560913	0.133167	0.885285	0.632918	-0.0197873	1	0.44085	0.166419	0.224979	0.906227
HLA-DOB	0.589074	0.201975	0.264501	0.631689	0.762187	-0.0520777	0.44085	1	0.504368	0.495989	0.529548
HLA-DQA1	0.300011	0.0614823	0.279645	0.270538	0.465849	0.0313361	0.166419	0.504368	1	0.539419	0.269611
MEF2C	0.308346	-0.00882724	0.248022	0.311747	0.505987	-0.0227594	0.224979	0.495989	0.539419	1	0.28087
MS4A1	0.934701	0.103306	0.224481	0.935483	0.765726	-0.0239542	0.906227	0.529548	0.269611	0.28087	1
Mean Pairwise Similarity:	0.844184

## Sheet: Plasma B cells
	CD27	CD38	SLAMF7	TNFRSF17
CD27	1	0.812658	0.662386	0.772312
CD38	0.812658	1	0.646199	0.726645
SLAMF7	0.662386	0.646199	1	0.610934
TNFRSF17	0.772312	0.726645	0.610934	1
Mean Pairwise Similarity:	0.705189

## Sheet: Regulatory B cells
	CD1D	CD5	IL10
CD1D	1	0.722278	0.549116
CD5	0.722278	1	0.481084
IL10	0.549116	0.481084	1
Mean Pairwise Similarity:	0.722278

## Sheet: Cytotoxic cells
	CTSW	GNLY	GZMA	GZMB	GZMH	KLRB1	KLRD1	KLRK1	PRF1
CTSW	1	0.434744	0.509759	0.549744	0.528564	0.399747	0.492949	0.616641	0.518776
GNLY	0.434744	1	0.465641	0.616302	0.453966	0.23481	0.424755	0.400316	0.489169
GZMA	0.509759	0.465641	1	0.654037	0.706848	0.751793	0.615727	0.789453	0.736612
GZMB	0.549744	0.616302	0.654037	1	0.730288	0.542676	0.691147	0.694078	0.740334
GZMH	0.528564	0.453966	0.706848	0.730288	1	0.648567	0.67395	0.803318	0.678508
KLRB1	0.399747	0.23481	0.751793	0.542676	0.648567	1	0.566321	0.840074	0.656187
KLRD1	0.492949	0.424755	0.615727	0.691147	0.67395	0.566321	1	0.696234	0.747795
KLRK1	0.616641	0.400316	0.789453	0.694078	0.803318	0.840074	0.696234	1	0.790262
PRF1	0.518776	0.489169	0.736612	0.740334	0.678508	0.656187	0.747795	0.790262	1
Mean Pairwise Similarity:	0.702581

## Sheet: Dendritic cells
	CCL13	CD1A	CD1C	CD209	HSD11B1
CCL13	1	0.510922	0.354925	0.611078	0.24565
CD1A	0.510922	1	0.698223	0.309485	0.173898
CD1C	0.354925	0.698223	1	0.485395	0.353667
CD209	0.611078	0.309485	0.485395	1	0.569053
HSD11B1	0.24565	0.173898	0.353667	0.569053	1
Mean Pairwise Similarity:	0.698223

## Sheet: Conventional Dendritic cells 1
	BTLA	DPP4	THBD	XCR1
BTLA	1	0.153918	0.258781	0.679679
DPP4	0.153918	1	0.0406291	0.303862
THBD	0.258781	0.0406291	1	0.225954
XCR1	0.679679	0.303862	0.225954	1
Mean Pairwise Similarity:	0.679679

## Sheet: Conventional Dendritic cells 2
	CD2	ITGAM	ITGAX
CD2	1	0.546278	0.555703
ITGAM	0.546278	1	0.748977
ITGAX	0.555703	0.748977	1
Mean Pairwise Similarity:	0.748977

[truncated: 16 more sheets: Plasmacytoid Dendritic cells, Macrophages, Antigen presenting cells, M2 Macrophages, Mast cells, Monocytes, Natural Killer cells, Natural Killer CD56+ dim cells, Neutrophils, T cells, CD4+ T cells, CD8+ T cells, Exhausted CD8+ T cells, Helper 1 T cells, Regulatory T cells, CD45+]
